# Supplementary material for: Home range size and foraging niche predict lead exposure variability in terrestrial birds
Source: Ecotoxicology. 2026 Jul 2;35(6):136. doi: 10.1007/s10646-026-03123-7 (PMC13328157; doi:10.1007/s10646-026-03123-7)
Supplement: Supplementary file 2 — Supplementary Material 2 [file 10646_2026_3123_MOESM2_ESM.csv]

Title	Year	Species_Common	Species_Scientific	Family	Order	Migration	Trophic_Level	Trophic_Niche	Primary_Lifestyle	Feather_Washed	Feather_Type	Site	Context	Latitude	Longitude	Built_Area_Pct	Lead_Mean_Mgkg	Lead_Stdev_Mgkg	Lead_Count	Var_Coef_Pct	Home_Range_Ha	Mass_G
Analysis of 11 trace elements in flight feathers of Italian Sparrows in southern Italy: a study of bioaccumulation through age classes, variability in three years of sampling, and relations with body condition	2019	Italian Sparrow	Passer italiae	Passeridae	Passeriformes	Resident	Herbivore	Granivore	Terrestrial	TRUE	Wing	Conza della Campania	Urban-Industrial	40.87250127	15.30569425	8.67	1.27	0.71	78	55.63	20.39	28.3
Analysis of 11 trace elements in flight feathers of Italian Sparrows in southern Italy: a study of bioaccumulation through age classes, variability in three years of sampling, and relations with body condition	2019	Italian Sparrow	Passer italiae	Passeridae	Passeriformes	Resident	Herbivore	Granivore	Terrestrial	TRUE	Wing	Conza della Campania	Urban-Industrial	40.87250127	15.30569425	8.67	1.5	0.71	50	47.14	20.39	28.3
Analysis of 11 trace elements in flight feathers of Italian Sparrows in southern Italy: a study of bioaccumulation through age classes, variability in three years of sampling, and relations with body condition	2019	Italian Sparrow	Passer italiae	Passeridae	Passeriformes	Resident	Herbivore	Granivore	Terrestrial	TRUE	Wing	Conza della Campania	Urban-Industrial	40.87250127	15.30569425	8.67	3.16	1.91	50	60.42	20.39	28.3
Assessment of bird exposure to lead at tyndall and beale Air Force bases, 2016-17	2019	Savannah Sparrow	Passerculus sandwichensis	Passerellidae	Passeriformes	Migratory	Omnivore	Omnivore	Generalist	TRUE	Contour	Beale Air Force Base	Military-Hunting	39.131558	-121.376193	0.01	0.77	0.32	21	41.07	9.49	20
Assessment of bird exposure to lead at tyndall and beale Air Force bases, 2016-17	2019	Mourning Dove	Zenaida macroura	Columbidae	Columbiformes	Resident	Herbivore	Granivore	Terrestrial	TRUE	Contour	Tyndall Air Force Base	Military-Hunting	30.079527	-85.613723	11.26	6.2	7.46	12	120.37	1456.95	118.9
Assessment of bird exposure to lead at tyndall and beale Air Force bases, 2016-17	2019	Northern Cardinal	Cardinalis cardinalis	Cardinalidae	Passeriformes	Resident	Herbivore	Omnivore	Insessorial_Aerial	TRUE	Contour	Tyndall Air Force Base	Military-Hunting	30.079527	-85.613723	11.26	19.7	21.82	15	110.78	2.01	42.6
Behavioral assessment of heavy metal pollution effects on birds unveils species-specific responses to different elements	2025	Rufous-capped Babbler	Cyanoderma ruficeps	Timaliidae	Passeriformes	Resident	Carnivore	Invertivore	Insessorial_Aerial	TRUE	Wing	Diaojiang River	Mining-Smelting	25.30188372	108.2297013	4.37	26.11	15.75	16	60.32	2.73	10.3
Behavioral assessment of heavy metal pollution effects on birds unveils species-specific responses to different elements	2025	Red-whiskered Bulbul	Pycnonotus jocosus	Pycnonotidae	Passeriformes	Resident	Herbivore	Omnivore	Insessorial_Aerial	TRUE	Wing	Dongling River	Mining-Smelting	22.51174465	107.4418039	3.33	3.48	2.94	10	84.48	14.61	29.5
Bird's feather as an effective bioindicator for detection of trace elements in polymetallic contaminated areas in Anhui Province, China	2021	Spotted Dove	Streptopelia chinensis	Columbidae	Columbiformes	Resident	Herbivore	Granivore	Terrestrial	TRUE	Mixed	Nongchang	Mining-Smelting	30.939041	117.864543	69.6	5.9	5.77	17	97.84	22.14	159
Bird's feather as an effective bioindicator for detection of trace elements in polymetallic contaminated areas in Anhui Province, China	2021	Eurasian Tree Sparrow	Passer montanus	Passeridae	Passeriformes	Resident	Omnivore	Granivore	Terrestrial	TRUE	Mixed	Shizishan	Mining-Smelting	30.913522	117.910673	18.02	4.7	2.84	12	60.44	6.89	21.4
Bird's feather as an effective bioindicator for detection of trace elements in polymetallic contaminated areas in Anhui Province, China	2021	Eurasian Blackbird	Turdus merula	Turdidae	Passeriformes	Resident	Omnivore	Omnivore	Generalist	TRUE	Mixed	Xinqiao	Mining-Smelting	30.931559	117.991524	45.62	3.5	1.92	20	54.94	10	102.7
Carotenoid- but not melanin-based plumage coloration is negatively related to metal exposure and proximity to the road in an urban songbird	2020	Great Tit	Parus major	Paridae	Passeriformes	Resident	Omnivore	Invertivore	Insessorial_Aerial	TRUE	Tail	Antwerp - F4	Mining-Smelting	51.17222374	4.458288465	70.79	6.83	3.68	33	53.83	7.3	16.3
Carotenoid- but not melanin-based plumage coloration is negatively related to metal exposure and proximity to the road in an urban songbird	2020	Great Tit	Parus major	Paridae	Passeriformes	Resident	Omnivore	Invertivore	Insessorial_Aerial	TRUE	Tail	Antwerp - F5	Mining-Smelting	51.1647544	4.406633042	52.26	7.96	4.1	25	51.51	7.3	16.3
Carotenoid- but not melanin-based plumage coloration is negatively related to metal exposure and proximity to the road in an urban songbird	2020	Great Tit	Parus major	Paridae	Passeriformes	Resident	Omnivore	Invertivore	Insessorial_Aerial	TRUE	Tail	Antwerp - F6	Mining-Smelting	51.1609906	4.393951766	63.16	7.12	3.89	82	54.69	7.3	16.3
Carotenoid- but not melanin-based plumage coloration is negatively related to metal exposure and proximity to the road in an urban songbird	2020	Great Tit	Parus major	Paridae	Passeriformes	Resident	Omnivore	Invertivore	Insessorial_Aerial	TRUE	Tail	Antwerp - F7	Mining-Smelting	51.16628616	4.378755996	61.83	11.6	6.17	48	53.16	7.3	16.3
Carotenoid- but not melanin-based plumage coloration is negatively related to metal exposure and proximity to the road in an urban songbird	2020	Great Tit	Parus major	Paridae	Passeriformes	Resident	Omnivore	Invertivore	Insessorial_Aerial	TRUE	Tail	Antwerp - UM	Mining-Smelting	51.17003486	4.344781596	70.72	120	66.69	62	55.58	7.3	16.3
Changes in energetic metabolism and lysosomal destruction in the skeletal muscle and cardiac tissues of pigeons (Columba livia f. urbana) from urban areas of the northern Pomeranian region (Poland)	2021	Rock Pigeon	Columba livia	Columbidae	Columbiformes	Resident	Herbivore	Granivore	Terrestrial	FALSE	Contour	Slupsk	Urban-Industrial	54.46600624	17.03068927	90.23	5.62	3.92	17	69.75	135.51	354.2
Changes in energetic metabolism and lysosomal destruction in the skeletal muscle and cardiac tissues of pigeons (Columba livia f. urbana) from urban areas of the northern Pomeranian region (Poland)	2021	Rock Pigeon	Columba livia	Columbidae	Columbiformes	Resident	Herbivore	Granivore	Terrestrial	FALSE	Contour	Szpegawa	Mining-Smelting	54.09557483	18.72108927	6.99	1.34	2.46	14	183.58	135.51	354.2
Comparative study of lead concentration in feathers of urban and rural passerines in Merida, Mexico	2015	Clay-colored Thrush	Turdus grayi	Turdidae	Passeriformes	Resident	Omnivore	Omnivore	Generalist	TRUE	Wing	Merida - Zoo	Urban-Industrial	20.979772	-89.614744	99.05	3.1	1.09	14	35.2	2.64	79.5
Comparative study of lead concentration in feathers of urban and rural passerines in Merida, Mexico	2015	Great-tailed Grackle	Quiscalus mexicanus	Icteridae	Passeriformes	Resident	Omnivore	Omnivore	Terrestrial	TRUE	Wing	Merida - Zoo	Urban-Industrial	20.979772	-89.614744	99.05	5.4	5.78	49	107.02	1508.23	160.5
Comparison of Heavy Metals Concentration in Different Tissues of Four Wild Bird Species	2022	Barn Swallow	Hirundo rustica	Hirundinidae	Passeriformes	Migratory	Carnivore	Invertivore	Insessorial_Aerial	FALSE	Contour	Baloza	Urban-Industrial	31.005809	32.566154	27.78	47.76	19.23	27	40.25	120.12	17.9
Comparison of Heavy Metals Concentration in Different Tissues of Four Wild Bird Species	2022	House Sparrow	Passer domesticus	Passeridae	Passeriformes	Resident	Herbivore	Granivore	Terrestrial	FALSE	Contour	Baloza	Urban-Industrial	31.005809	32.566154	27.78	22.52	4.8	16	21.31	21.17	26.5
Contrasting levels of heavy metals in the feathers of urban pigeons from close habitats suggest limited movements at a restricted scale	2012	Rock Pigeon	Columba livia	Columbidae	Columbiformes	Resident	Herbivore	Granivore	Terrestrial	TRUE	Wing	Jussieu	Urban-Industrial	48.8472	2.35975	90.56	18	18.33	21	101.84	135.51	354.2
Contrasting levels of heavy metals in the feathers of urban pigeons from close habitats suggest limited movements at a restricted scale	2012	Rock Pigeon	Columba livia	Columbidae	Columbiformes	Resident	Herbivore	Granivore	Terrestrial	TRUE	Wing	La Plaine	Urban-Industrial	48.783636	2.242689	82.66	17	15.81	10	93.01	135.51	354.2
Contrasting levels of heavy metals in the feathers of urban pigeons from close habitats suggest limited movements at a restricted scale	2012	Rock Pigeon	Columba livia	Columbidae	Columbiformes	Resident	Herbivore	Granivore	Terrestrial	TRUE	Wing	Maison Blanche	Urban-Industrial	48.802747	2.267589	89.9	22	22.45	14	102.05	135.51	354.2
Contrasting levels of heavy metals in the feathers of urban pigeons from close habitats suggest limited movements at a restricted scale	2012	Rock Pigeon	Columba livia	Columbidae	Columbiformes	Resident	Herbivore	Granivore	Terrestrial	TRUE	Wing	Pantin	Urban-Industrial	48.890508	2.412392	95.15	8	7.75	15	96.82	135.51	354.2
Contrasting levels of heavy metals in the feathers of urban pigeons from close habitats suggest limited movements at a restricted scale	2012	Rock Pigeon	Columba livia	Columbidae	Columbiformes	Resident	Herbivore	Granivore	Terrestrial	TRUE	Wing	Parc de Choisy	Urban-Industrial	48.827406	2.361767	99.79	13	9.49	10	72.98	135.51	354.2
Contrasting levels of heavy metals in the feathers of urban pigeons from close habitats suggest limited movements at a restricted scale	2012	Rock Pigeon	Columba livia	Columbidae	Columbiformes	Resident	Herbivore	Granivore	Terrestrial	TRUE	Wing	Porte de Vanves	Urban-Industrial	48.828444	2.305547	98.25	23	16.58	11	72.1	135.51	354.2
Contrasting levels of heavy metals in the feathers of urban pigeons from close habitats suggest limited movements at a restricted scale	2012	Rock Pigeon	Columba livia	Columbidae	Columbiformes	Resident	Herbivore	Granivore	Terrestrial	TRUE	Wing	Trivaux	Urban-Industrial	48.781306	2.232517	86.52	15	12.65	10	84.33	135.51	354.2
Does environmental metal pollution affect bird morphometry? A case study on the tree sparrow Passer montanus	2022	Eurasian Tree Sparrow	Passer montanus	Passeridae	Passeriformes	Resident	Omnivore	Granivore	Terrestrial	TRUE	Wing	Baiyin	Mining-Smelting	36.437045	104.383989	69.41	22.46	6.61	24	29.43	6.89	21.4
Does environmental metal pollution affect bird morphometry? A case study on the tree sparrow Passer montanus	2022	Eurasian Tree Sparrow	Passer montanus	Passeridae	Passeriformes	Resident	Omnivore	Granivore	Terrestrial	TRUE	Wing	Baiyin	Mining-Smelting	36.437045	104.383989	69.41	21.38	8.06	17	37.7	6.89	21.4
Effects of environmental metal pollution on reproduction of a free-living resident songbird, the tree sparrow (Passer montanus)	2020	Eurasian Tree Sparrow	Passer montanus	Passeridae	Passeriformes	Resident	Omnivore	Granivore	Terrestrial	TRUE	Wing	Baiyin	Mining-Smelting	36.437045	104.383989	69.41	22.17	3.28	20	14.79	6.89	21.4
Exposure to Pb impairs breeding success and is associated with longer lifespan in urban European blackbirds	2019	Eurasian Blackbird	Turdus merula	Turdidae	Passeriformes	Resident	Omnivore	Omnivore	Generalist	TRUE	Tail	Zeromski Park	Urban-Industrial	53.433586	14.563109	76.79	6.6	3.6	51	54.55	10	102.7
Exposure to Pb impairs breeding success and is associated with longer lifespan in urban European blackbirds	2019	Eurasian Blackbird	Turdus merula	Turdidae	Passeriformes	Resident	Omnivore	Omnivore	Generalist	TRUE	Wing	Zeromski Park	Urban-Industrial	53.433586	14.563109	76.79	3.2	1.8	25	56.25	10	102.7
Exposure to Pb impairs breeding success and is associated with longer lifespan in urban European blackbirds	2019	Eurasian Blackbird	Turdus merula	Turdidae	Passeriformes	Resident	Omnivore	Omnivore	Generalist	TRUE	Tail	Zeromski Park	Urban-Industrial	53.433586	14.563109	76.79	6.8	4.1	63	60.29	10	102.7
Exposure to Pb impairs breeding success and is associated with longer lifespan in urban European blackbirds	2019	Eurasian Blackbird	Turdus merula	Turdidae	Passeriformes	Resident	Omnivore	Omnivore	Generalist	TRUE	Wing	Zeromski Park	Urban-Industrial	53.433586	14.563109	76.79	4.3	2.1	31	48.84	10	102.7
Exposure to Pb impairs breeding success and is associated with longer lifespan in urban European blackbirds	2019	Eurasian Blackbird	Turdus merula	Turdidae	Passeriformes	Resident	Omnivore	Omnivore	Generalist	TRUE	Tail	Cemetery park	Urban-Industrial	53.420321	14.523568	59.66	4	2.4	20	60	10	102.7
Factors influencing lead, mercury and other trace element exposure in birds from metal mining areas	2022	House Sparrow	Passer domesticus	Passeridae	Passeriformes	Resident	Herbivore	Granivore	Terrestrial	TRUE	Mixed	Almaden	Mining-Smelting	38.717536	-4.958461	1	2.13	1.5	28	70.38	21.17	26.5
Feathers of the House Sparrow (Passer domesticus) as a non-invasive tool for assessing urban and industrial metal pollution in Meknes, Morocco	2025	House Sparrow	Passer domesticus	Passeridae	Passeriformes	Resident	Herbivore	Granivore	Terrestrial	TRUE	Contour	Fez-Meknes	Urban-Industrial	33.90247051	-5.482648869	75.63	0.19	0.04	10	21.05	21.17	26.5
Feathers of the House Sparrow (Passer domesticus) as a non-invasive tool for assessing urban and industrial metal pollution in Meknes, Morocco	2025	House Sparrow	Passer domesticus	Passeridae	Passeriformes	Resident	Herbivore	Granivore	Terrestrial	TRUE	Contour	Industrial Zone	Urban-Industrial	33.84964178	-5.529724011	63.23	0.19	0.04	10	23.16	21.17	26.5
Feathers of the House Sparrow (Passer domesticus) as a non-invasive tool for assessing urban and industrial metal pollution in Meknes, Morocco	2025	House Sparrow	Passer domesticus	Passeridae	Passeriformes	Resident	Herbivore	Granivore	Terrestrial	TRUE	Contour	Sidi Said	Urban-Industrial	33.89058248	-5.575603807	91.56	0.1	0.02	10	20	21.17	26.5
Feathers of the House Sparrow (Passer domesticus) as a non-invasive tool for assessing urban and industrial metal pollution in Meknes, Morocco	2025	House Sparrow	Passer domesticus	Passeridae	Passeriformes	Resident	Herbivore	Granivore	Terrestrial	TRUE	Contour	Town Centre	Urban-Industrial	33.89382765	-5.551791835	78.54	0.15	0.03	10	20	21.17	26.5
Great and blue tit feathers as biomonitors for heavy metal pollution	2002	Great Tit	Parus major	Paridae	Passeriformes	Resident	Omnivore	Invertivore	Insessorial_Aerial	TRUE	Tail	Antwerp - Metallurgic Factory	Mining-Smelting	51.16845263	4.335838376	56.12	250	192.33	32	76.93	7.3	16.3
Great and blue tit feathers as biomonitors for heavy metal pollution	2002	Eurasian Blue Tit	Cyanistes caeruleus	Paridae	Passeriformes	Resident	Omnivore	Invertivore	Insessorial_Aerial	TRUE	Tail	Antwerp - University Campus	Urban-Industrial	51.2228614	4.41023786	94.98	27.5	29.73	10	108.09	3.12	11.1
Great and blue tit feathers as biomonitors for heavy metal pollution	2002	Great Tit	Parus major	Paridae	Passeriformes	Resident	Omnivore	Invertivore	Insessorial_Aerial	TRUE	Tail	Antwerp - University Campus	Urban-Industrial	51.2228614	4.41023786	94.98	7.1	4.24	50	59.76	7.3	16.3
Great and blue tits as indicators of heavy metal contamination in terrestrial ecosystems	1999	Eurasian Blue Tit	Cyanistes caeruleus	Paridae	Passeriformes	Resident	Omnivore	Invertivore	Insessorial_Aerial	TRUE	Tail	Antwerp - University Campus	Mining-Smelting	51.22290816	4.410174624	94.57	64	48.22	10	75.35	3.12	11.1
Great and blue tits as indicators of heavy metal contamination in terrestrial ecosystems	1999	Great Tit	Parus major	Paridae	Passeriformes	Resident	Omnivore	Invertivore	Insessorial_Aerial	TRUE	Tail	Antwerp - University Campus	Mining-Smelting	51.22290816	4.410174624	94.57	16.28	7.09	15	43.54	7.3	16.3
Great tit rather than blue tit indicates metallic pollution: a multi-element analysis around a nickel smelter	2025	Eurasian Blue Tit	Cyanistes caeruleus	Paridae	Passeriformes	Resident	Omnivore	Invertivore	Insessorial_Aerial	TRUE	Mixed	Dolna Streda	Mining-Smelting	48.26454235	17.73121885	21.75	0.83	1.9	12	229.05	3.12	11.1
Great-tailed Grackles (Quiscalus mexicanus) as Biomonitors of Atmospheric Heavy Metal Pollution in Urban Areas of Monterrey, Mexico	2021	Great-tailed Grackle	Quiscalus mexicanus	Icteridae	Passeriformes	Resident	Omnivore	Omnivore	Terrestrial	TRUE	Tail	Ciu-dad Universitaria	Urban-Industrial	25.725999	-100.312161	92.31	12.29	5.97	13	48.58	1508.23	160.5
Great-tailed Grackles (Quiscalus mexicanus) as Biomonitors of Atmospheric Heavy Metal Pollution in Urban Areas of Monterrey, Mexico	2021	Great-tailed Grackle	Quiscalus mexicanus	Icteridae	Passeriformes	Resident	Omnivore	Omnivore	Terrestrial	TRUE	Tail	Ciu-dad Universitaria	Urban-Industrial	25.725999	-100.312161	92.31	11.31	9.76	21	86.3	1508.23	160.5
Great-tailed Grackles (Quiscalus mexicanus) as Biomonitors of Atmospheric Heavy Metal Pollution in Urban Areas of Monterrey, Mexico	2021	Great-tailed Grackle	Quiscalus mexicanus	Icteridae	Passeriformes	Resident	Omnivore	Omnivore	Terrestrial	TRUE	Tail	Los Parques	Urban-Industrial	25.788964	-100.471506	62.07	0.74	0.31	25	41.89	1508.23	160.5
Great-tailed Grackles (Quiscalus mexicanus) as Biomonitors of Atmospheric Heavy Metal Pollution in Urban Areas of Monterrey, Mexico	2021	Great-tailed Grackle	Quiscalus mexicanus	Icteridae	Passeriformes	Resident	Omnivore	Omnivore	Terrestrial	TRUE	Tail	San Rafael	Urban-Industrial	25.03023	-100.553598	23.13	0.58	0.71	14	122.41	1508.23	160.5
Great-tailed Grackles (Quiscalus mexicanus) as Biomonitors of Atmospheric Heavy Metal Pollution in Urban Areas of Monterrey, Mexico	2021	Great-tailed Grackle	Quiscalus mexicanus	Icteridae	Passeriformes	Resident	Omnivore	Omnivore	Terrestrial	TRUE	Tail	San Rafael	Urban-Industrial	25.03023	-100.553598	23.13	0.75	0.98	19	130.67	1508.23	160.5
Haematological status of wintering great tits (Parus major) along a metal pollution gradient	2010	Great Tit	Parus major	Paridae	Passeriformes	Resident	Omnivore	Invertivore	Insessorial_Aerial	TRUE	Wing	Antwerp - F4	Mining-Smelting	51.17222374	4.458288465	70.79	4.1	1.39	12	33.8	7.3	16.3
Haematological status of wintering great tits (Parus major) along a metal pollution gradient	2010	Great Tit	Parus major	Paridae	Passeriformes	Resident	Omnivore	Invertivore	Insessorial_Aerial	TRUE	Wing	Antwerp - F7	Mining-Smelting	51.16628616	4.378755996	61.83	8.1	6.1	22	75.28	7.3	16.3
Haematological status of wintering great tits (Parus major) along a metal pollution gradient	2010	Great Tit	Parus major	Paridae	Passeriformes	Resident	Omnivore	Invertivore	Insessorial_Aerial	TRUE	Wing	Antwerp - F8	Mining-Smelting	51.1658134	4.349288379	59.68	110	78.34	17	71.22	7.3	16.3
Haematological status of wintering great tits (Parus major) along a metal pollution gradient	2010	Great Tit	Parus major	Paridae	Passeriformes	Resident	Omnivore	Invertivore	Insessorial_Aerial	TRUE	Wing	Antwerp - UM	Mining-Smelting	51.17003486	4.344781596	70.72	140	76.37	18	54.55	7.3	16.3
Heavy metal concentrations in free-living Southern Caracaras (Caracara plancus) in the northeast region of Brazil	2017	Crested Caracara	Caracara plancus	Falconidae	Falconiformes	Resident	Omnivore	Omnivore	Terrestrial	TRUE	Wing	Gilberto Freyre	Urban-Industrial	-8.13128269	-34.91816825	58.47	5.27	7.81	41	148.23	1252.03	1078.6
Heavy metal concentrations in free-living Southern Caracaras (Caracara plancus) in the northeast region of Brazil	2017	Crested Caracara	Caracara plancus	Falconidae	Falconiformes	Resident	Omnivore	Omnivore	Terrestrial	TRUE	Wing	Gilberto Freyre	Urban-Industrial	-8.13128269	-34.91816825	58.47	5.44	3.57	21	65.71	1252.03	1078.6
Heavy Metal Contamination in Birds from Protected Regions in the Amazon	2024	Wedge-billed Woodcreeper	Glyphorynchus spirurus	Furnariidae	Passeriformes	Resident	Carnivore	Invertivore	Insessorial_Aerial	TRUE	Tail	Nouragues	Mining-Smelting	4.0855	-52.6818	0	1.87	1.41	24	75.06	4.06	14.6
Heavy Metal Contamination in Birds from Protected Regions in the Amazon	2024	Wedge-billed Woodcreeper	Glyphorynchus spirurus	Furnariidae	Passeriformes	Resident	Carnivore	Invertivore	Insessorial_Aerial	TRUE	Tail	Tiputini	Mining-Smelting	-0.714352	-76.347389	0	0.5	0.19	20	38.56	4.06	14.6
Heavy metals and selenium in feathers of Great Tits (Parus major) along a pollution gradient	2001	Great Tit	Parus major	Paridae	Passeriformes	Resident	Omnivore	Invertivore	Insessorial_Aerial	TRUE	Tail	Antwerp - F7	Mining-Smelting	51.16628616	4.378755996	61.83	54.6	80.52	30	147.46	7.3	16.3
Heavy metals and selenium in feathers of Great Tits (Parus major) along a pollution gradient	2001	Great Tit	Parus major	Paridae	Passeriformes	Resident	Omnivore	Invertivore	Insessorial_Aerial	TRUE	Tail	Antwerp - F8	Mining-Smelting	51.1658134	4.349288379	59.68	122	62.04	33	50.85	7.3	16.3
Heavy metals and selenium in feathers of Great Tits (Parus major) along a pollution gradient	2001	Great Tit	Parus major	Paridae	Passeriformes	Resident	Omnivore	Invertivore	Insessorial_Aerial	TRUE	Tail	Antwerp - UM	Mining-Smelting	51.17003486	4.344781596	70.72	230.5	197.33	40	85.61	7.3	16.3
Heavy metals and selenium in feathers of Great Tits (Parus major) along a pollution gradient	2001	Great Tit	Parus major	Paridae	Passeriformes	Resident	Omnivore	Invertivore	Insessorial_Aerial	TRUE	Tail	Antwerp - University Campus	Urban-Industrial	51.2228614	4.41023786	94.98	14.59	13.58	72	93.05	7.3	16.3
Heavy metals in tits from polluted forests in Southern Poland	1986	Great Tit	Parus major	Paridae	Passeriformes	Resident	Omnivore	Invertivore	Insessorial_Aerial	FALSE	Mixed	Niepotomice Forest	Mining-Smelting	50.01928494	20.28440444	0.06	28.5	21.2	16	74.39	7.3	16.3
Impacts of urbanization on the health of American Robins (Turdus migratorus) in Chicagoland	2024	American Robin	Turdus migratorius	Turdidae	Passeriformes	Migratory	Omnivore	Invertivore	Generalist	FALSE	Contour	Columbus Park	Urban-Industrial	41.87546	-87.76732	80.46	14.03	10.91	18	77.74	859.09	78.5
Impacts of urbanization on the health of American Robins (Turdus migratorus) in Chicagoland	2024	American Robin	Turdus migratorius	Turdidae	Passeriformes	Migratory	Omnivore	Invertivore	Generalist	FALSE	Contour	Jackson Park	Urban-Industrial	41.7863	-87.57977	31.71	10.46	9.33	12	89.16	859.09	78.5
Impacts of urbanization on the health of American Robins (Turdus migratorus) in Chicagoland	2024	American Robin	Turdus migratorius	Turdidae	Passeriformes	Migratory	Omnivore	Invertivore	Generalist	FALSE	Contour	Ottawa Trail Woods	Urban-Industrial	41.81527	-87.80465	59.65	14.03	7	21	49.87	859.09	78.5
Influence of landscape composition and diversity on contaminant flux in terrestrial food webs: A case study of trace metal transfer to European blackbirds Turdus merula	2012	Eurasian Blackbird	Turdus merula	Turdidae	Passeriformes	Resident	Omnivore	Omnivore	Generalist	TRUE	Wing	Nord-Pas-de-Calais H1	Mining-Smelting	50.42835	3.015342	60.03	68.9	54.8	26	79.54	10	102.7
Influence of landscape composition and diversity on contaminant flux in terrestrial food webs: A case study of trace metal transfer to European blackbirds Turdus merula	2012	Eurasian Blackbird	Turdus merula	Turdidae	Passeriformes	Resident	Omnivore	Omnivore	Generalist	TRUE	Wing	Nord-Pas-de-Calais H2	Mining-Smelting	50.42835	3.015342	60.03	32.8	20.1	10	61.28	10	102.7
Influence of landscape composition and diversity on contaminant flux in terrestrial food webs: A case study of trace metal transfer to European blackbirds Turdus merula	2012	Eurasian Blackbird	Turdus merula	Turdidae	Passeriformes	Resident	Omnivore	Omnivore	Generalist	TRUE	Wing	Nord-Pas-de-Calais L2	Mining-Smelting	50.42835	3.015342	60.03	6.37	1.6	12	25.12	10	102.7
Influence of landscape composition and diversity on contaminant flux in terrestrial food webs: A case study of trace metal transfer to European blackbirds Turdus merula	2012	Eurasian Blackbird	Turdus merula	Turdidae	Passeriformes	Resident	Omnivore	Omnivore	Generalist	TRUE	Wing	Nord-Pas-de-Calais L3	Mining-Smelting	50.42835	3.015342	60.03	9.05	7.05	16	77.9	10	102.7
Influence of landscape composition and diversity on contaminant flux in terrestrial food webs: A case study of trace metal transfer to European blackbirds Turdus merula	2012	Eurasian Blackbird	Turdus merula	Turdidae	Passeriformes	Resident	Omnivore	Omnivore	Generalist	TRUE	Wing	Nord-Pas-de-Calais M1	Mining-Smelting	50.42835	3.015342	60.03	18	15	22	83.33	10	102.7
Influence of landscape composition and diversity on contaminant flux in terrestrial food webs: A case study of trace metal transfer to European blackbirds Turdus merula	2012	Eurasian Blackbird	Turdus merula	Turdidae	Passeriformes	Resident	Omnivore	Omnivore	Generalist	TRUE	Wing	Nord-Pas-de-Calais M2	Mining-Smelting	50.42835	3.015342	60.03	15.2	9.39	11	61.78	10	102.7
Lead concentrations and reproduction in highway-nesting barn swallows.	1984	Barn Swallow	Hirundo rustica	Hirundinidae	Passeriformes	Migratory	Carnivore	Invertivore	Insessorial_Aerial	TRUE	Mixed	Patuxent River Parkway	Urban-Industrial	39.0693611	-76.83143182	10.54	54	20.69	13	38.31	120.12	17.9
Lead concentrations and reproduction in highway-nesting barn swallows.	1984	Barn Swallow	Hirundo rustica	Hirundinidae	Passeriformes	Migratory	Carnivore	Invertivore	Insessorial_Aerial	TRUE	Mixed	Patuxent River Parkway	Urban-Industrial	39.0693611	-76.83143182	10.54	67	18.87	10	28.17	120.12	17.9
Lead concentrations in feathers and blood of common blackbirds (Turdus merula) and in earthworms inhabiting unpolluted and moderately polluted urban areas	2006	Eurasian Blackbird	Turdus merula	Turdidae	Passeriformes	Resident	Omnivore	Omnivore	Generalist	FALSE	Contour	Merida - Zoo	Urban-Industrial	47.23785	6.023769	82.24	3.15	1.77	12	56.19	10	102.7
Lead concentrations in feathers and blood of common blackbirds (Turdus merula) and in earthworms inhabiting unpolluted and moderately polluted urban areas	2006	Eurasian Blackbird	Turdus merula	Turdidae	Passeriformes	Resident	Omnivore	Omnivore	Generalist	TRUE	Tail	Merida - Zoo	Urban-Industrial	47.23785	6.023769	82.24	4.89	3.18	12	65.03	10	102.7
Lead concentrations in feathers and blood of common blackbirds (Turdus merula) and in earthworms inhabiting unpolluted and moderately polluted urban areas	2006	Eurasian Blackbird	Turdus merula	Turdidae	Passeriformes	Resident	Omnivore	Omnivore	Generalist	FALSE	Tail	Merida - Zoo	Urban-Industrial	47.23785	6.023769	82.24	7.75	4.5	12	58.06	10	102.7
Lead, mercury, cadmium, chromium, and arsenic levels in eggs, feathers, and tissues of Canada geese of the New Jersey Meadowlands	2011	Canada Goose	Branta canadensis	Anatidae	Anseriformes	Migratory	Herbivore	Herbivore terrestrial	Terrestrial	TRUE	Contour	Harrier Meadow	Urban-Industrial	40.786449	-74.117614	15.06	1.65	2	13	121.5	1935.51	2811.7
Metal levels in mourning doves from South Carolina: Potential hazards to doves and hunters	1997	Mourning Dove	Zenaida macroura	Columbidae	Columbiformes	Resident	Herbivore	Granivore	Terrestrial	TRUE	Contour	Barnwell	Military-Hunting	33.279429	-81.411438	0	1.54	2.2	26	142.24	1456.95	118.9
Metal levels in mourning doves from South Carolina: Potential hazards to doves and hunters	1997	Mourning Dove	Zenaida macroura	Columbidae	Columbiformes	Resident	Herbivore	Granivore	Terrestrial	TRUE	Contour	Jackson	Military-Hunting	33.3428	-81.84406	0.48	2.01	2.26	25	112.5	1456.95	118.9
Metal levels in mourning doves from South Carolina: Potential hazards to doves and hunters	1997	Mourning Dove	Zenaida macroura	Columbidae	Columbiformes	Resident	Herbivore	Granivore	Terrestrial	TRUE	Contour	Par Pond	Urban-Industrial	33.255847	-81.52482	0	0.47	0.7	28	149.42	1456.95	118.9
Metal levels of feathers in birds of various food chains in southern Finland	1999	Rock Pigeon	Columba livia	Columbidae	Columbiformes	Resident	Herbivore	Granivore	Terrestrial	FALSE	Contour	Helsinki	Urban-Industrial	60.16981214	24.93844025	90.85	24.5	33.56	26	137	135.51	354.2
Monitoring for lead pollution using feathers of feral pigeons (Columba Livia) from Korea	2004	Rock Pigeon	Columba livia	Columbidae	Columbiformes	Resident	Herbivore	Granivore	Terrestrial	FALSE	Contour	Ansan	Urban-Industrial	37.230655	126.626018	22.24	9.01	3	12	33.3	135.51	354.2
Monitoring for lead pollution using feathers of feral pigeons (Columba Livia) from Korea	2004	Rock Pigeon	Columba livia	Columbidae	Columbiformes	Resident	Herbivore	Granivore	Terrestrial	FALSE	Contour	Busan	Urban-Industrial	35.172785	129.071124	85.37	7.76	2.01	11	25.9	135.51	354.2
Monitoring for lead pollution using feathers of feral pigeons (Columba Livia) from Korea	2004	Rock Pigeon	Columba livia	Columbidae	Columbiformes	Resident	Herbivore	Granivore	Terrestrial	FALSE	Contour	Seoul	Urban-Industrial	37.553048	126.990313	47.46	4.99	1.21	10	24.25	135.51	354.2
Monitoring for lead pollution using feathers of feral pigeons (Columba Livia) from Korea	2004	Rock Pigeon	Columba livia	Columbidae	Columbiformes	Resident	Herbivore	Granivore	Terrestrial	FALSE	Contour	Yochon	Urban-Industrial	34.76049	127.661894	80.93	3.08	1.55	17	50.32	135.51	354.2
Monitoring of heavy metal pollution in urban and rural environments across Pakistan using House crows (Corvus splendens) as bioindicator	2021	House Crow	Corvus splendens	Corvidae	Passeriformes	Resident	Omnivore	Omnivore	Terrestrial	TRUE	Mixed	Karachi	Urban-Industrial	24.866826	67.00296	98.55	20.34	14.39	14	70.75	49.74	292.6
Monitoring of heavy metal pollution in urban and rural environments across Pakistan using House crows (Corvus splendens) as bioindicator	2021	House Crow	Corvus splendens	Corvidae	Passeriformes	Resident	Omnivore	Omnivore	Terrestrial	TRUE	Mixed	Lahore	Urban-Industrial	31.517962	74.3536	95.81	19.11	9.45	18	49.45	49.74	292.6
Monitoring of heavy metal pollution in urban and rural environments across Pakistan using House crows (Corvus splendens) as bioindicator	2021	House Crow	Corvus splendens	Corvidae	Passeriformes	Resident	Omnivore	Omnivore	Terrestrial	TRUE	Mixed	Multan	Urban-Industrial	30.184121	71.487002	99.8	22.86	8.33	19	36.44	49.74	292.6
Monitoring of heavy metal pollution in urban and rural environments across Pakistan using House crows (Corvus splendens) as bioindicator	2021	House Crow	Corvus splendens	Corvidae	Passeriformes	Resident	Omnivore	Omnivore	Terrestrial	TRUE	Mixed	Swat	Urban-Industrial	34.733351	72.283323	35.79	6.25	6.62	10	105.92	49.74	292.6
Multiple trace element exposure of Grey-cheeked Fulvettas Alcippe morrisonia, a nuclear member in bird mixed-species flocks, and implications for bioindicator use	2022	Morrisons Fulvetta	Alcippe morrisonia	Leiotrichidae	Passeriformes	Resident	Omnivore	Invertivore	Insessorial_Aerial	TRUE	Wing	Daxin Lead-Zinc Mining District	Mining-Smelting	22.94988144	107.2666399	4.37	30.48	40.88	21	134.11	3.21	15.3
Multiple trace element exposure of Grey-cheeked Fulvettas Alcippe morrisonia, a nuclear member in bird mixed-species flocks, and implications for bioindicator use	2022	Morrisons Fulvetta	Alcippe morrisonia	Leiotrichidae	Passeriformes	Resident	Omnivore	Invertivore	Insessorial_Aerial	TRUE	Wing	Daxin Lead-Zinc Mining District	Mining-Smelting	22.94988144	107.2666399	4.37	58.99	65.21	21	110.54	3.21	15.3
Multiple trace element exposure of Grey-cheeked Fulvettas Alcippe morrisonia, a nuclear member in bird mixed-species flocks, and implications for bioindicator use	2022	Morrisons Fulvetta	Alcippe morrisonia	Leiotrichidae	Passeriformes	Resident	Omnivore	Invertivore	Insessorial_Aerial	TRUE	Tail	Daxin Lead-Zinc Mining District	Mining-Smelting	22.94988144	107.2666399	4.37	77	74.42	21	96.65	3.21	15.3
Multiple trace element exposure of Grey-cheeked Fulvettas Alcippe morrisonia, a nuclear member in bird mixed-species flocks, and implications for bioindicator use	2022	Morrisons Fulvetta	Alcippe morrisonia	Leiotrichidae	Passeriformes	Resident	Omnivore	Invertivore	Insessorial_Aerial	TRUE	Contour	Daxin Lead-Zinc Mining District	Mining-Smelting	22.94988144	107.2666399	4.37	23.24	31.39	21	135.07	3.21	15.3
Sub-lethal exposure to lead is associated with heightened aggression in an urban songbird	2019	Northern Mockingbird	Mimus polyglottos	Mimidae	Passeriformes	Migratory	Omnivore	Omnivore	Generalist	TRUE	Wing	Marigny-Bywater	Urban-Industrial	29.965491	-90.056654	84.33	13.19	6.82	12	51.74	3.76	48.5
Sub-lethal exposure to lead is associated with heightened aggression in an urban songbird	2019	Northern Mockingbird	Mimus polyglottos	Mimidae	Passeriformes	Migratory	Omnivore	Omnivore	Generalist	TRUE	Wing	New Orleans - Uptown	Urban-Industrial	29.943641	-90.121998	96.61	14.2	5.5	10	38.75	3.76	48.5
The distribution and extent of heavy metal accumulation in song sparrows along Arizona's upper Santa Cruz River	2014	Song Sparrow	Melospiza melodia	Passerellidae	Passeriformes	Resident	Omnivore	Omnivore	Generalist	TRUE	Tail	Nogales International Wastewater Treatment Plant	Urban-Industrial	31.44706	-110.963959	19.43	1.07	0.48	38	44.98	1.04	21.9
The distribution and extent of heavy metal accumulation in song sparrows along Arizona's upper Santa Cruz River	2014	Song Sparrow	Melospiza melodia	Passerellidae	Passeriformes	Resident	Omnivore	Omnivore	Generalist	TRUE	Tail	Nogales Wash	Urban-Industrial	31.347075	-110.923469	22.87	1.19	0.55	41	46.24	1.04	21.9
The distribution and extent of heavy metal accumulation in song sparrows along Arizona's upper Santa Cruz River	2014	Song Sparrow	Melospiza melodia	Passerellidae	Passeriformes	Resident	Omnivore	Omnivore	Generalist	TRUE	Tail	Patagonia Lake - Santa Cruz River	Mining-Smelting	31.483982	-110.881415	0	2.27	0.6	11	26.41	1.04	21.9
The distribution and extent of heavy metal accumulation in song sparrows along Arizona's upper Santa Cruz River	2014	Song Sparrow	Melospiza melodia	Passerellidae	Passeriformes	Resident	Omnivore	Omnivore	Generalist	TRUE	Tail	Patagonia Lake - Sonoita Creek	Mining-Smelting	31.501335	-110.825789	0	2.28	0.75	33	32.71	1.04	21.9
The distribution and extent of heavy metal accumulation in song sparrows along Arizona's upper Santa Cruz River	2014	Song Sparrow	Melospiza melodia	Passerellidae	Passeriformes	Resident	Omnivore	Omnivore	Generalist	TRUE	Tail	Tumacacori National Historical Park	Urban-Industrial	31.567857	-111.05105	6.46	1.05	0.44	39	41.63	1.04	21.9
The effect of air pollution on immunological, antioxidative and hematological parameters, and body condition of Eurasian tree sparrows	2021	Eurasian Tree Sparrow	Passer montanus	Passeridae	Passeriformes	Resident	Omnivore	Granivore	Terrestrial	TRUE	Wing	Shijiazhuang	Urban-Industrial	38.030475	114.524979	98.24	9.89	1.99	10	20.1	6.89	21.4
The screening method for use of wild pheasant feathers in the monitoring of environmental pollution with heavy metals	2023	Ring-necked Pheasant	Phasianus colchicus	Phasianidae	Galliformes	Resident	Herbivore	Omnivore	Terrestrial	TRUE	Tail	Lubartaw	Military-Hunting	51.453566	22.61075	77.19	5.83	3.7	16	63.41	41.36	1120.3
The screening method for use of wild pheasant feathers in the monitoring of environmental pollution with heavy metals	2023	Ring-necked Pheasant	Phasianus colchicus	Phasianidae	Galliformes	Resident	Herbivore	Omnivore	Terrestrial	TRUE	Tail	Ostrowiec Swietokrzyski	Military-Hunting	50.929391	21.385182	77.82	2.97	1.44	16	48.52	41.36	1120.3
The screening method for use of wild pheasant feathers in the monitoring of environmental pollution with heavy metals	2023	Ring-necked Pheasant	Phasianus colchicus	Phasianidae	Galliformes	Resident	Herbivore	Omnivore	Terrestrial	TRUE	Tail	Skierniewice	Military-Hunting	51.954602	20.158155	81.6	6.79	3.86	16	56.91	41.36	1120.3
The screening method for use of wild pheasant feathers in the monitoring of environmental pollution with heavy metals	2023	Ring-necked Pheasant	Phasianus colchicus	Phasianidae	Galliformes	Resident	Herbivore	Omnivore	Terrestrial	TRUE	Tail	Tomaszow	Military-Hunting	51.531247	20.008405	93.01	0.92	0.31	16	33.48	41.36	1120.3
The use of feather as an indicator for heavy metal contamination in house crow (Corvus splendens) in the Klang area, Selangor, Malaysia	2016	House Crow	Corvus splendens	Corvidae	Passeriformes	Resident	Omnivore	Omnivore	Terrestrial	TRUE	Contour	Klang	Urban-Industrial	3.138899	101.372169	76.05	27.01	16.52	24	61.16	49.74	292.6
The use of feather as an indicator for heavy metal contamination in house crow (Corvus splendens) in the Klang area, Selangor, Malaysia	2016	House Crow	Corvus splendens	Corvidae	Passeriformes	Resident	Omnivore	Omnivore	Terrestrial	TRUE	Contour	Klang	Urban-Industrial	3.138899	101.372169	76.05	32.01	12.16	18	37.99	49.74	292.6
The use of passerine feathers to evaluate heavy metal pollution in central Portugal	2011	Eurasian Blackcap	Sylvia atricapilla	Sylviidae	Passeriformes	Migratory	Omnivore	Omnivore	Insessorial_Aerial	TRUE	Tail	Estarreja	Urban-Industrial	40.775841	-8.573605	51.06	3.57	2.15	11	60.22	5.02	16.7
Tissue distribution and association of heavy metal accumulation in a free-living resident passerine bird tree sparrow Passer montanus	2023	Eurasian Tree Sparrow	Passer montanus	Passeridae	Passeriformes	Resident	Omnivore	Granivore	Terrestrial	TRUE	Wing	Baiyin	Mining-Smelting	36.437045	104.383989	69.41	21.38	7.98	25	37.32	6.89	21.4
Tissue distribution and association of heavy metal accumulation in a free-living resident passerine bird tree sparrow Passer montanus	2023	Eurasian Tree Sparrow	Passer montanus	Passeridae	Passeriformes	Resident	Omnivore	Granivore	Terrestrial	TRUE	Tail	Baiyin	Mining-Smelting	36.437045	104.383989	69.41	24.04	12.25	17	50.96	6.89	21.4
Tissue distribution and association of heavy metal accumulation in a free-living resident passerine bird tree sparrow Passer montanus	2023	Eurasian Tree Sparrow	Passer montanus	Passeridae	Passeriformes	Resident	Omnivore	Granivore	Terrestrial	TRUE	Contour	Baiyin	Mining-Smelting	36.437045	104.383989	69.41	22.47	2.93	17	13.04	6.89	21.4
Tissue distribution and association of heavy metal accumulation in a free-living resident passerine bird tree sparrow Passer montanus	2023	Eurasian Tree Sparrow	Passer montanus	Passeridae	Passeriformes	Resident	Omnivore	Granivore	Terrestrial	TRUE	Wing	Baiyin	Mining-Smelting	36.437045	104.383989	69.41	22.46	6.52	18	29.03	6.89	21.4
Tissue distribution and association of heavy metal accumulation in a free-living resident passerine bird tree sparrow Passer montanus	2023	Eurasian Tree Sparrow	Passer montanus	Passeridae	Passeriformes	Resident	Omnivore	Granivore	Terrestrial	TRUE	Tail	Baiyin	Mining-Smelting	36.437045	104.383989	69.41	24.47	5.47	24	22.35	6.89	21.4
Tissue distribution and association of heavy metal accumulation in a free-living resident passerine bird tree sparrow Passer montanus	2023	Eurasian Tree Sparrow	Passer montanus	Passeridae	Passeriformes	Resident	Omnivore	Granivore	Terrestrial	TRUE	Contour	Baiyin	Mining-Smelting	36.437045	104.383989	69.41	26.05	6.94	24	26.64	6.89	21.4
Trace elements and heavy metals in Black Vultures (Coragyps atratus) and Turkey Vultures (Cathartes aura) in the southeastern United States	2024	Black Vulture	Coragyps atratus	Cathartidae	Cathartiformes	Resident	Omnivore	Scavenger	Terrestrial	TRUE	Contour	Savannah River Site	Urban-Industrial	33.24992581	-81.65010289	14.09	3.45	2.82	20	81.67	17872.75	1881.7
Trace elements and heavy metals in Black Vultures (Coragyps atratus) and Turkey Vultures (Cathartes aura) in the southeastern United States	2024	Turkey Vulture	Cathartes aura	Cathartidae	Cathartiformes	Resident	Carnivore	Scavenger	Terrestrial	TRUE	Contour	Savannah River Site	Urban-Industrial	33.24992581	-81.65010289	14.09	2.69	2.39	22	88.93	24152.49	1518.2
Urbanization, Trace Metal Pollution, and Malaria Prevalence in the House Sparrow	2013	House Sparrow	Passer domesticus	Passeridae	Passeriformes	Resident	Herbivore	Granivore	Terrestrial	TRUE	Tail	Arles	Urban-Industrial	43.676079	4.62615	82.67	3.84	1.15	18	29.83	21.17	26.5
Urbanization, Trace Metal Pollution, and Malaria Prevalence in the House Sparrow	2013	House Sparrow	Passer domesticus	Passeridae	Passeriformes	Resident	Herbivore	Granivore	Terrestrial	TRUE	Tail	Berck	Urban-Industrial	50.408307	1.591619	72.9	6.71	8.06	10	120.18	21.17	26.5
Urbanization, Trace Metal Pollution, and Malaria Prevalence in the House Sparrow	2013	House Sparrow	Passer domesticus	Passeridae	Passeriformes	Resident	Herbivore	Granivore	Terrestrial	TRUE	Tail	Cachan	Urban-Industrial	48.793877	2.333542	97.61	8.58	4.25	13	49.59	21.17	26.5
Urbanization, Trace Metal Pollution, and Malaria Prevalence in the House Sparrow	2013	House Sparrow	Passer domesticus	Passeridae	Passeriformes	Resident	Herbivore	Granivore	Terrestrial	TRUE	Tail	Ceffonds	Urban-Industrial	48.471036	4.764014	29.57	3.77	3.01	18	79.9	21.17	26.5
Urbanization, Trace Metal Pollution, and Malaria Prevalence in the House Sparrow	2013	House Sparrow	Passer domesticus	Passeridae	Passeriformes	Resident	Herbivore	Granivore	Terrestrial	TRUE	Tail	Cosne-Cours sur Loire	Urban-Industrial	47.396405	2.924257	64.51	3.71	3.33	15	89.78	21.17	26.5
Urbanization, Trace Metal Pollution, and Malaria Prevalence in the House Sparrow	2013	House Sparrow	Passer domesticus	Passeridae	Passeriformes	Resident	Herbivore	Granivore	Terrestrial	TRUE	Tail	Gennevilliers	Urban-Industrial	48.925513	2.292983	97.21	18.7	7.09	18	37.89	21.17	26.5
Urbanization, Trace Metal Pollution, and Malaria Prevalence in the House Sparrow	2013	House Sparrow	Passer domesticus	Passeridae	Passeriformes	Resident	Herbivore	Granivore	Terrestrial	TRUE	Tail	Le Mans	Urban-Industrial	48.005999	0.200504	93.57	1.87	1.93	10	103.15	21.17	26.5
Urbanization, Trace Metal Pollution, and Malaria Prevalence in the House Sparrow	2013	House Sparrow	Passer domesticus	Passeridae	Passeriformes	Resident	Herbivore	Granivore	Terrestrial	TRUE	Tail	Paris (Cite internationale universitaire)	Urban-Industrial	48.820174	2.338972	94.07	15.89	6.42	10	40.4	21.17	26.5
Urbanization, Trace Metal Pollution, and Malaria Prevalence in the House Sparrow	2013	House Sparrow	Passer domesticus	Passeridae	Passeriformes	Resident	Herbivore	Granivore	Terrestrial	TRUE	Tail	Paris (Jardin des Plantes)	Urban-Industrial	48.844016	2.359637	91.03	19.54	7.98	15	40.83	21.17	26.5
Urbanization, Trace Metal Pollution, and Malaria Prevalence in the House Sparrow	2013	House Sparrow	Passer domesticus	Passeridae	Passeriformes	Resident	Herbivore	Granivore	Terrestrial	TRUE	Tail	Rully	Urban-Industrial	46.874878	4.741758	32.17	3.04	0.82	17	27.13	21.17	26.5
Urbanization, Trace Metal Pollution, and Malaria Prevalence in the House Sparrow	2013	House Sparrow	Passer domesticus	Passeridae	Passeriformes	Resident	Herbivore	Granivore	Terrestrial	TRUE	Tail	Wissous	Urban-Industrial	48.730842	2.327502	62.35	27.06	33.71	14	124.58	21.17	26.5
Use of feathers of feral pigeons (Columba livia) as a technique for metal quantification and environmental monitoring	2011	Rock Pigeon	Columba livia	Columbidae	Columbiformes	Resident	Herbivore	Granivore	Terrestrial	FALSE	Mixed	Goiania - Civic Square	Urban-Industrial	-16.680796	-49.256333	95.26	7.95	10.18	19	128.05	135.51	354.2
Use of feathers of feral pigeons (Columba livia) as a technique for metal quantification and environmental monitoring	2011	Rock Pigeon	Columba livia	Columbidae	Columbiformes	Resident	Herbivore	Granivore	Terrestrial	TRUE	Mixed	Goiania - Civic Square	Urban-Industrial	-16.680796	-49.256333	95.26	5.02	6.01	19	119.72	135.51	354.2
Use of feathers of feral pigeons (Columba livia) as a technique for metal quantification and environmental monitoring	2011	Rock Pigeon	Columba livia	Columbidae	Columbiformes	Resident	Herbivore	Granivore	Terrestrial	FALSE	Mixed	Goiania - Zoo	Urban-Industrial	-16.681315	-49.272259	92.02	3.19	3.63	24	113.79	135.51	354.2
Use of feathers of feral pigeons (Columba livia) as a technique for metal quantification and environmental monitoring	2011	Rock Pigeon	Columba livia	Columbidae	Columbiformes	Resident	Herbivore	Granivore	Terrestrial	TRUE	Mixed	Goiania - Zoo	Urban-Industrial	-16.681315	-49.272259	92.02	2.04	3.3	24	161.76	135.51	354.2
Use of feathers of feral pigeons (Columba livia) as a technique for metal quantification and environmental monitoring	2011	Rock Pigeon	Columba livia	Columbidae	Columbiformes	Resident	Herbivore	Granivore	Terrestrial	FALSE	Mixed	Jatai	Urban-Industrial	-17.888533	-51.726169	96.12	0.55	0.94	39	170.91	135.51	354.2
Use of feathers of feral pigeons (Columba livia) as a technique for metal quantification and environmental monitoring	2011	Rock Pigeon	Columba livia	Columbidae	Columbiformes	Resident	Herbivore	Granivore	Terrestrial	TRUE	Mixed	Jatai	Urban-Industrial	-17.888533	-51.726169	96.12	0.58	0.85	39	146.55	135.51	354.2
Using house sparrow in biomonitoring lead in Tehran air pollution	2023	House Sparrow	Passer domesticus	Passeridae	Passeriformes	Resident	Herbivore	Granivore	Terrestrial	FALSE	Contour	Chaharbagh city	Urban-Industrial	35.672479	51.423081	99.81	43.59	9.58	10	21.98	21.17	26.5
Using house sparrow in biomonitoring lead in Tehran air pollution	2023	House Sparrow	Passer domesticus	Passeridae	Passeriformes	Resident	Herbivore	Granivore	Terrestrial	FALSE	Contour	Chaharbagh city	Urban-Industrial	35.840324	50.847688	43.95	14.4	2.97	10	20.62	21.17	26.5
Using house sparrow in biomonitoring lead in Tehran air pollution	2023	House Sparrow	Passer domesticus	Passeridae	Passeriformes	Resident	Herbivore	Granivore	Terrestrial	FALSE	Contour	Tehran - East	Urban-Industrial	35.739382	51.533242	99.69	22.91	3.24	10	14.14	21.17	26.5
Using house sparrow in biomonitoring lead in Tehran air pollution	2023	House Sparrow	Passer domesticus	Passeridae	Passeriformes	Resident	Herbivore	Granivore	Terrestrial	FALSE	Contour	Tehran - North	Urban-Industrial	35.794387	51.402923	94.44	42.95	23.79	10	55.39	21.17	26.5
Using house sparrow in biomonitoring lead in Tehran air pollution	2023	House Sparrow	Passer domesticus	Passeridae	Passeriformes	Resident	Herbivore	Granivore	Terrestrial	FALSE	Contour	Tehran - South	Urban-Industrial	35.605	51.420669	87.57	35.42	3.38	10	9.54	21.17	26.5
Using house sparrow in biomonitoring lead in Tehran air pollution	2023	House Sparrow	Passer domesticus	Passeridae	Passeriformes	Resident	Herbivore	Granivore	Terrestrial	FALSE	Contour	Tehran - West	Urban-Industrial	35.707735	51.342118	94.39	34.36	11.98	10	34.87	21.17	26.5
